# Supplementary material for: Detailed characterization of the solution kinetics and thermodynamics of biotin, biocytin and HABA binding to avidin and streptavidin
Source: PLoS One. 2019 Feb 28;14(2):e0204194. doi: 10.1371/journal.pone.0204194 (PMC6394990; doi:10.1371/journal.pone.0204194)
Supplement: S1 File — (XLSX) [file pone.0204194.s005.xlsx]

## Sheet: Z-binomial
Z = (p + q + x)4
p	q	x
p	q	x
p^2	pq	px
	pq		q^2	qx
		px		qx	x^2
p^2	2pq	2px	q^2	2qx	x^2
p^2	2pq	2px	q^2	2qx	x^2
p^4	2p^3q	2p^3x	p^2q^2	2p^2qx	p^2x^2
	2p^3q		4p^2q^2	4p^2qx		2pq^3	4pq^2x	2pqx^2
		2p^3x		4p^2qx	4p^2x^2		2pq^2x	4pqx^2	2px^3
			p^2q^2			2pq^3	2pq^2x			q^4	2q^3x	q^2x^2
				2p^2qx			4pq^2x	4pqx^2			2q^3x	4q^2x^2	2qx^3
					p^2x^2			2pqx^2	2px^3			q^2x^2	2qx^3	x^4
p^4	4p^3q	4p^3x	6p^2q^2	12p^2qx	6p^2x^2	4pq^3	12pq^2x	12pqx^2	4px^3	q^4	4q^3x	6q^2x^2	4qx^3	x^4
p^4	4p^3q	4p^3x
6p^2q^2	12p^2qx	6p^2x^2
4pq^3
12pq^2x	12pqx^2	4px^3
q^4	4q^3x	x^4
6x2q2	4x^3q
AV-520nM				Fraction	520/20			AV		AV	conc
9.65689e-07	9.65631e-05	2.27961e-05		0.000119359	3 biotins		q(unoccupied)	0.783652		nM(BFl)	20
0.0036209	0.0017096	0.000201796					x(endogenous-occupied)	0.185		nM AV	520
0.0603447				0.0055323	2 biotins		p(biotin)	0.031348		nM AV	638
0.0427375	0.000793934	0.0100892					sum	1
0.377132	0.356124	0.00117135		0.113965	1 biotins		Z (AV)	1		ratio dye/protein	0.031348
0.126108	0.0198472
Z (AV)	1
AV-1040nM				Fraction	1040/20			AV		AV	conc
6.93607e-08	1.36558e-05	3.16276e-06		1.68186e-05	3 biotins		q(unoccupied)	0.798772		nM(BFl)	20
0.00100821	0.000467016	5.40818e-05					x(endogenous-occupied)	0.185		nM AV	1040
0.0330831				0.00152931	2 biotins		p(biotin)	0.0162285		nM AV	1232.4
0.0229867	0.000411011	0.00532385					sum	1
0.40709	0.377137	0.00117135		0.0618046	1 biotins		Z (AV)	1		ratio dye/protein	0.0162285
0.131021	0.0202301
Z (AV)	1
SAV				Fraction				SAV		SAV	conc
8.14506e-05	0.00293222	0.000171475		0.0031037	3 biotin		q(unoccupied)	0.855		nM (BFl)	20
0.039585	0.00462982	0.000135375					x(endogenous-occupied)	0.05		nM SAV	200
0.23751				0.0443502	2 biotins		p(biotin)	0.095		nM SAV	210.526
0.0416684	4.75e-05	0.00243675					sum	1
0.534398	0.125005	6.25e-06		0.281663	1 biotins		Z (SAV)	1		ratio dye/protein	0.095
0.0109654	0.0004275
Z (SAV)	1

## Sheet: rate-contants 
Stopped flow Association kinetics																					BcO-oct18-10
SAV-BcO	Temp (K)	1/K	k(average)	k(average)	ln (k)		AV-BFl-pH8	Temp	1/T	k(average	k(average)	ln(k)		AV-BcO, pH8	temp	1/T	k(average	k(average)	ln(k)
25	298.15	0.00335402	30.3	30300000	17.2267		25	298.15	0.00335402	18.5276	1.85276e+07	16.7348		25	298.15	0.00335402	9.49888	9.49888e+06	16.0667
20	293.15	0.00341122	24	24000000	16.9936		20	293.15	0.00341122	10.6669	1.06669e+07	16.1827		20	293.15	0.00341122	5.90358	5.90358e+06	15.5911
15	288.15	0.00347041	20	20000000	16.8112		15	288.15	0.00347041	7.60013	7.60013e+06	15.8437		15	288.15	0.00347041	3.90337	3.90337e+06	15.1774
10	283.15	0.0035317	17.3	17300000	16.6662		10	283.15	0.0035317	4.86058	4.86058e+06	15.3967		10	283.15	0.0035317	2.60091	2.60091e+06	14.7714
							deAV 15C	288.15	0.00347041	5.35583	5.35583e+06	15.4937
SAV-BFl	Temp (K)	1/temp	k(average)	k(average)	ln (k)		AV-BcOpH 9	Temp	1/T	k(average	k(average)	ln(k)		AV-BcO,pH10	Tem p	1/T	k(average)	k(average)	lnk
25	298.15	0.00335402	74.7	74700000	18.129		25	298.15	0.00335402	7.85222	7.85222e+06	15.8763		25	298.15	0.00335402	7.2306	7.2306e+06	15.7938
20	293.15	0.00341122	58.6219	5.86219e+07	17.8866		20	293.15	0.00341122	5.36698	5.36698e+06	15.4958		20	293.15	0.00341122	4.75	4.75e+06	15.3737
15	288.15	0.00347041	53.0833	5.30833e+07	17.7874		15	288.15	0.00347041	3.35578	3.35578e+06	15.0262		15	288.15	0.00347041	2.975	2.975e+06	14.9058
10	283.15	0.0035317	45.5	45500000	17.6332		10	283.15	0.0035317	2.31348	2.31348e+06	14.6543		10	283.15	0.0035317	1.92705	1.92705e+06	14.4715
SAV-B7-DNAdsF-3'	Temp (K)	1/temp	k1	k2	k1	k2	ln(K1)	ln(k2)		AV-B7-DNAdsF	tm	1/t	k(1	k(2)	k(1)	k(2)	lnk1	lnk2
25	298.15	0.00335402	53	2.5	53000000	2500000	17.7858	14.7318		25	298.15	0.00335402	15.6858	1.40463	1.56858e+07	1.40463e+06	16.5683	14.1553
20	293.15	0.00341122	45.9411	2.33417	4.59411e+07	2.33417e+06	17.6429	14.6632		20	293.15	0.00341122	11.2332	0.980769	1.12332e+07	980769	16.2344	13.7961
15	288.15	0.00347041	36.4409	1.68521	3.64409e+07	1.68521e+06	17.4112	14.3374		15	288.15	0.00347041			5.44231e+06	6.41197e+06
10	283.15	0.0035317	31	1.5	31000000	1500000	17.2495	14.221		15	288.15	0.00347041	7.40589	0.692308	7.40589e+06	692308	15.8178	13.4478
										10	283.15	0.0035317	4.23077	0.384615	4.23077e+06	384615	15.2579	12.86
fit	pH	sample	slope	kcal/mol	linear fit
R² = 0.9911	ph8	AV-BcO	-7283	-14471.3	y = -7213.6x + 40.227
R² = 0.9999	ph9	AV-BcO	-6979.6	-13868.5	y = -7353.5x + 41.246
R² = 0.9907	ph10	AV-BcO	-7486	-14874.7	y = -6979.6x + 39.286
R² = 0.9899	ph8	AV,Bfl	-7342.9	-14590.3	y = -7486x + 40.902
R² = 0.9900	ph8	AV-B7-DNA	-7393	-14689.9	y = -7342.9x + 41.312
R2 = 9985	ph8	AV-B7DNA	-5440	-10809.3	y = -5926.7 x +34.881
R2 = 9986	ph8	SAV-B7-DNA	-5927	-11776.9	y = -4628.8 x + 33.441
R² = 0.9819	ph9	SAV-B7-DNA	-4628.8	-9197.43	y = -4076.8x + 31.813
R² = 0.9900	ph8	SAV-BFl	-4076.8	-8100.6	y = -44823.1x + 33.968
R² = 0.992	ph8	SAV-BcO	-4823.1	-9583.5	y = -4490.1x + 34.000

## Sheet: Thermodynamic-table3
1) Complex	2) ∆H°rxn (kcal/mol)b	3) Ea forwards (kcal/mol)	4) Ea backwards (kcal/mol) b	5) ∆E= Ea forward -Ea backwards (kcal/mol) c	calculation
				(Column 4-column 3)
AV-B7	-20.3 ± 0.377	14.4	37.6	-23.2
	-22.5 ± 0.1 78
	-26.7 36				-23.2
	-23.4 ± 0.3 79
	-23.2 ± 1.7 d
SAV-B7	-23.0 72	6		-23.4 ± 4.0
	-24.5 36		32
	-24.9 ± 0.4 80		30.4 ± 0.2 36,80		-23.4
	-26.7 19		25.8 ± 1.2 81
	-24.8 ± 2.0		29.4
1) Complex	2) ∆S° rxn (cal/mol°K)	3) ∆S°ǂ, forward (cal/mol°K)	4) ∆S° ǂ backwards (cal/mol°K)	5) ∆S° ǂ forward -∆S°backwards (cal/mol°K)
				(Column 4-column 3)
AV-B7	-8.9 79	32	43	-11.0 ± 2.5	-11
SAV-B7	-21.0 36	6.7	29.9 ± 2.0 18 e	-18.1 ± 4.5
			25.8 82		-18.1
			18.8 ± 0.3 36,80,81
			24.8
Complex	∆G° rxn (kcal/mol)	∆G°ǂ, forward (kcal/mol)	∆G°ǂ, backwards (kcal/mol)	∆G°ǂ, forward -∆G°, backwards (kcal/mol)
				(Column 4-column 3)
AV-B7	-20.5 77	4.7	24.7
	-20.8 79			-20.0 ± 4.0	-20
	-20.7 ± 0.3
SAV-B7	-18.1 36	4	21.4 ± 2.0 44	-19.6 ± 2.5
	-18.3 83,84		24.8 ± 0.3 80,f		-19.6
			24.6 ± 0.3 36,81
	-18.2 ± 0.2		23.6
Error was calculated with the standard deviation of the data.
Error propagation was according to the known rules.
kcal/mol	1) ∆H°	2) Eaon	3) Eaon + (-∆H°)	4) Eaoff (koff)	kcal/mol	∆H°	error	Ea	error	3)	error	4) Eaoff	error
AV-B		14.4 ± 0.2	36.5 ± 1.3	37.6 ± 1.0 6,a		-20.3	0.3
	-20.3 ± 0.3 50					-22.5	0.1
	-22.5 ± 0.1 52					-26.7	0
	-26.7 20					-23.4	0.3
	-23.4 ± 0.3 51					-23.225	1.66096	14.4	0.2	37.625	1.71172	37.6	1
	-23.2 ± 1.0				%error		1.7				0.0454943
							-0.073197
SAV-B		6.0 ± 1.0	30.9 ± 2.5			∆H°	error
	-23.0 50			32.0 56		-23	0
	-24.5 20			30.4 ± 0.2 20, 53		-24.5	0					32	0
	-24.9 ± 0.4 53			25.8 ± 1.2 55		-24.9	0.4					30.4	0.2
	-26.7 6			29.4		-26.7	0					25.8	1.2
	-24.8 ± 2.0					-24.775	0.951116	6	0.2	30.775	1.0198	29.4	2.60164
							1				0.0331374
cal/mol°K	1) ∆S°	2) ∆S°ǂ	3) ∆S°ǂ + (-∆S°)	4) ∆S°ǂ (koff)	cal/mol°K	∆S°	error	2) ∆S°ǂ		3)		4)
AV-B	-8.9 51	33.0 ± 2.0	41.9 ± 2.0	43.0 ± 2.0 6,a		-8.9
SAV-B		6.7 ± 2.0	27.7 ± 2.0			0	8.9
	-21.0 20			29.9 ± 2.0 6,a		-4.45	0	32.8	1.2	41.7	1.2	43	2
				25.8 56								29.9	2
				18.8 ± 0.3 20, 53, 55								25.8	0
				24.8 ± 2.5								18.8	0.3
						-21		6.7	1.6	27.7	1.6	24.8333	4.53676
kcal/mol	1) ∆G°	2) ∆G°ǂ	3) ∆G°ǂ + (-∆G°)	4) -∆G° (koff)	kcal/mol	1) ∆G°	∆G°ǂ			3)		4)
AV-B		4.7 ± 0.3		24.7 ± 1.0 6,a
	-20.5 50		25.4 ± 1.0			-20.5	0
	-20.8 51					-20.8	0
	-20.7 ± 1.0					-20.65	0.3	4.7	0.3	25.35	0.424264	24.7	2
SAV-B	-18.1 20	4.0 ± 0.6	22.2 ± 1.0									21.4	2
	-18.3 54, 57			21.4 ± 1.0 6		-18.1	0					24.8	0.3
	-18.2 ± 0.1			24.8 ± 0.3 53,b		-18.3	0					24.6	0.3
				24.6 ± 0.3 20, 55		-18.2	0.2	4	0.6	22.2	0.632456	23.6	1.54212
				23.6 ± 1.0
	dH 25C	error	dGǂ	dSǂ			dCp
	-109.3	5.5	-91.2	-60.8				Avidin kJ
	-26.1233	1.31453	-21.7973	-14.5315				0.239006

## Sheet: Table 4
Table 4. Spectroscopic parameters of the dye-labeled B7 probes and respective complexes with AV and SAV.
Sample a	Absorbance max (nm)	Emission max (nm)	Lifetime	Natural Lifetime	Dynamic Quantum Yield	Quantum Yield	Fraction of non-statically quenched molecules	Steady State anisotropy	Cone angle
			tb	t° c	Fd	QY	1-Se	rssf	W g
									(Degrees)
BFl	494	530	4.03 ± 0.01	5.2 ± 0.2	0.81 ± 0.04	0.52 ± 0.02	0.65 ± 0.06	0.021 ± 0.002	90
AV-BFl	498	528	4.22 ± 0.01	4.7 ± 0.1	0.90 ± 0.02	0.44 ± 0.01	0.49 ± 0.03	0.180 ± 0.003	51 ± 2
SAV-BFl h	472	515	3.0 ± 0.1	8.1 ± 0.1	-	0.06 ± 0.01i	0.18 ± 0.02	0.171 ± 0.008	51 ± 2
mono-ionic
SAV-BFl	494	528	4.1 ± 0.1	4.5 ± 0.1	-		0.49 ± 0.03
di-ionic
BcO	495	523	3.75 ± 0.04	4.4 ± 0.1	0.85 ± 0.02	0.91 ± 0.02	1.00 ± 0.02	0.023 ± 0.002	90
AV-BcO	497	524	4.35 ± 0.01	4.9 ± 0.1	0.88 ± 0.02	0.62 ± 0.02	0.70 ± 0.03	0.187 ± 0.009	50 ± 2
SAV-BcO	497	524	3.98 ± 0.01	4.8 ± 0.1	0.83 ± 0.02	0.21 ± 0.01	0.25 ± 0.02	0.053 ± 0.005	50 ± 2
B7-DNAds*Fl	502	520	3.12 ± 0.08	4.3 ± 0.1	0.75 ± 0.04	0.22 ± 0.01	0.29 ± 0.02	0.077 ± 0.005	49 ± 2
AV-B7 - DNAds*Fl	499	521	3.80 ± 0.05	3.9 ± 0.1	0.98 ± 0.02	0.36 ± 0.01	0.37 ± 0.02	0.150 ± 0.007	40 ± 3
SAV-B7 -DNAds*Fl	499	521	3.86 ± 0.01	3.9 ± 0.1	1.00 ± 0.02	0.18 ± 0.01	0.18 ± 0.02	0.082 ± 0.001	51 ± 3

## Sheet: table 2
Table 2. Temperature dependent association rate constants (kon) and thermodynamic values of the dye-labeled B7 binding to AV and SAV.
Complexa	25 °C	20 °C	15 °C	10 °C	EaForward	DSǂ	DGǂ
	(´10-6M-1s-1)	(´10-6M-1s-1)	(´10-6M-1s-1)	(´10-6M-1s-1)	(kcal/mol)	(cal/°K·mol)	(kcal/mol)
AV-BFl	18.5 ± 2.0	10.7 ± 1.6	7.60 ± 2.0	4.86 ± 0.6	14.6 ± 0.6	34.9 ± 2.0	4.2 ± 0.5
AV-BcO (pH 8)b	9.5 ± 0.4	5.9 ± 0.4	3.9 ± 0.3	2.6 ± 0.3	14.4 ± 0.6	33.0 ± 2.5	4.6 ± 0.3
AV-BcO (pH 9)	7.9 ± 0.3 c	5.4 ± 0.2	3.4 ± 0.1	2.3 ± 0.1	13.9 ± 0.7	30.9 ± 2.5	4.7 ± 0.1
AV-BcO (pH 10)	7.2 ± 0.3 c	4.8 ± 0.2	3.0 ± 0.1	1.9 ± 0.1	14.9 ± 0.7	34.1 ± 1.3	4.7 ± 0.3
1) AV-B7 -DNAds*Fl	15.7 ± 1.0	11.2 ± 0.8	7.4 ± 0.7	4.23 ± 0.5	14.6 ± 0.8	34.8 ± 3.0	4.2 ± 0.2
	(30.5 %) d	-0.689	-0.875	-0.95
2) AV- B7 -DNAds*Fl	1.4 ± 0.1	0.98 ± 0.05	0.7 ± 0.03	0.52 ± 0.01	14.2 ± 0.5	29.0 ± 0.5	5.6 ± 0.6
	-0.695	-0.311	-0.125	-0.0005
Average	NA	NA	NA	NA	14.4 ± 0.2	32.8 ± 1.2	4.7 ± 0.3
SAV-BFl	74.7 ± 2.0	58.6 ± 1.6	53.1 ± 2.0	45.4 ± 1.0	5.3 ± 0.3	6..6 ± 0.5	3.3 ± 0.6
SAV-BcO	30.3 ± 2.0	24.0 ± 1.6	20.0 ± 1.2	17.3 ± 0.6	6.2 ± 0.4	7.8 ± 0.4	3.9 ± 0.4
1) SAV- B7 -DNAds*Fl	53.0 ± 1.0	45.9 ± 0.8	36.4 ± 0.7	31.0 ± 0.5	6.2 ± 0.4	8.8 ± 0.6	3.5 ± 0.5
	-0.444	-0.5	-0.51	-0.49
2) SAV- B7 -DNAds*Fl	2.50 ± 0.1	2.33 ± 0.1	1.69 ± 0.1	1.50 ± 0.05	6.2 ± 0.5	3.1 ± 0.3	5.3 ± 0.6
	-0.556	-0.5	-0.49	-0.51
Average	NA	NA	NA	NA	6.0 ± 0.2	6.6 ± 1.6	4.0 ± 0.6

## Sheet: table1-rate-constants
Table 1. Comparison of the AV-BcO association rate constants (kon) obtained by fluorescence change, F(t), and corrected fluorescence anisotropy, rF(t).
AV-BcO	, mM-1s-0			, mM-1s-1				AV-BcO	, mM-1s-1			, mM-1s-1			Average
															mM-1s-1
Temp °C	260 nM	520 nM	1040 nM	260 nM	520 nM	1040 nM		Temp °C	260 nM	520 nM	1040 nM	260 nM	520 nM	1040 nM
25 °C	9.5 ± 0.1	9.5 ± 0.3	9.7 ± 0.3	9.5 ± 0.1	9.5 ± 0.1	9.4 ± 0.2		25	9.5	9.5	9.7	9.5	9.5	9.4	9.51667
20 °C	5.7 ± 0.1	5.9 ± 0.3	6.0 ± 0.1	5.9 ± 0.1	5.8 ± 0.1	6.1 ± 0.1		20	5.7	5.9	6	5.9	5.8	6.1	5.9
15 °C	4.1 ± 0.1	3.95 ± 0.1	3.9 ± 0.2	4.0 ± 0.1	3.82 ± 0.1	4.0 ± 0.2		15	4.1	3.95	3.9	4	3.82	4	3.96167
10 °C	2.4 ± 0.1	2.6± 0.2	2.5 ± 0.2	2.7 ± 0.1	2.7 ± 0.1	2.7 ± 0.1		10	2.42	2.61	2.52	2.65	2.69	2.72	2.60167
SAV-BFl	, mM-1s-1			, mM-1s-1				BFl-SAV	, mM-1s-1			, mM-1s-1			Average
	200 nM	400 nM	800 nM	200 nM	400 nM	800 nM			200 nM	400 nM	800 nM	200 nM	400 nM	800 nM
25	75.4 ± 1.5	-	-	74.0 ± 2.0	-	-		25	75.4	-	-	74	-	-	74.7
20	62.3 ± 0.9	-	-	62.5 ± 1.6	-	-		20	62.3	-	-	62.5	-	-	62.4
15	44.8 ± 0.8	45.9 ± 1.6	42.0 ± 2.2	45.0 ± 1.0	45.0 ± 1.7	43.8 ± 1.9		15	44.8	45.9	42	45	45	43.8	44.4167
10	37.3 ± 0.7	-	-	37.5 ± 1.2	-	-		10	37.3	-	-	37.5	-	-	37.4

## Sheet: tables-spectrum
Spectroscopy properties of unbound dye and complexes formed with AV and SAV
Sample	Abs (nm)	Emission (nm)	t (1)	t° (2)	F (3)	QY	1-S (4)	S	1-S (4)	W	1-S (4)	Sample
BFl	494	530	4.03 ± 0.01	5.2 ± 0.2	0.81 ± 0.04	0.52 ± 0.02	0.65 ± 0.06	0.35	0.65	90	0.65	BFl
AV-BFl	498	528	4.22 ± 0.01	4.7 ± 0.1	0.90 ± 0.02	0.44 ± 0.01	0.49 ± 0.03	0.51	0.49	51	0.49	AV-BFl
SAV-BFl	498	524	3.69 ± 0.01	4.6 ± 0.1	0.80 ± 0.02	0.11 ± 0.01	0.14 ± 0.02	0.86	0.14	51	0.14	SAV-BFl
BcO	495	523	3.75 ± 0.04	4.4 ± 0.1	0.85 ± 0.02	0.91 ± 0.02	1.00 ± 0.02	0	1	90	1	BcO
AV-BcO	497	524	4.35 ± 0.01	4.9 ± 0.1	0.88 ± 0.02	0.62 ± 0.02	0.70 ± 0.03	0.3	0.7	50	0.7	AV-BcO
SAV-BcO	497	524	3.98 ± 0.01	4.8 ± 0.1	0.83 ± 0.02	0.21 ± 0.01	0.25 ± 0.02	0.75	0.25	50	0.25	SAV-BcO
B-DNAds*Fl	502	520	3.12 ± 0.08	4.3 ± 0.1	0.75 ± 0.04	0.22± 0.01	0.29 ± 0.02	0.71	0.29	49	0.29	B-DNAds*Fl
AV-B-DNAds*Fl	499	521	3.80 ± 0.05	3.9 ± 0.1	0.98 ± 0.02	0.36 ± 0.01	0.37 ± 0.02	0.63	0.37	40	0.37	AV-B-DNAds*Fl
SAV-B-DNAds*Fl	499	521	3.86 ± 0.01	3.9 ± 0.1	1.00 ± 0.02	0.18 ± 0.01	0.18 ± 0.02	0.82	0.18	51	0.18	SAV-B-DNAds*Fl
1 It corresponds to the t for the BFl and BcO complexes and to average lifetime (Saiti ) for the B-DNAds*F samples.
2 t° is the intrinsic lifetime of the fluorescence dye when there are not other radiationless transitions.
3 F = Sat/t°, is the dynamic lifetime.
4 1-S = QY/F, is the fraction of non-statically quenched molecules
at AB (1040 nM)
Sample	QY (AB. 10x, 50x)
BFl	0.52		488, correction, absR/abs	1	0.52
AV-BFl	0.44		488, correction, absR/abs	1.17143	0.515429
SAV-BFl	0.11		488, correction, absR/abs	1.70833	0.187917
BcO	0.91
AV-BcO	0.62		molar absorptivities	77000	77000
SAV-BcO	0.21		Abs	0.732558	0.55814
B-DNAds*Fl	0.22		AV	56407	42976.7	uM
AV-B-DNAds*Fl	0.36
SAV-B-DNAds*Fl	0.18

## Sheet: energetic
		dH (kcal/mol)	dH + Ea	Eaoff	TdS	dG (kcal/mol	dS	dCp	dH* (kcal/mol)	dS* cal/mol	TdS* (kcal/mol)	dG*
	Green	-23			-6.4	-18.1
SAV	Hyre	-24.5		29.4	-13.7	-18.3	-45.9	-345	30.4	5.8	5.6
	Weber	-32							40
	Klumb	-24.9		30.4								24.6
	Helppolainen	-26.7		29					32	25.7496	7.6
	Stayton				-21.4657
		-24.775	31.8	29.6	-45.95					19.4533	18.7825
	error	0.809871									25.4905
		dH (kcal/mol)	dH + Ea	Eaoff	TdS (kcal/mol	dG (kcal/mol	dS	dCp	dH* (kcal/mol)	dS* cal/mol	TdS* (kcal/mol)
	Green				0	-20.5	0
AV	Green	-20.3			-2.65	-20.75	-8.9
	swamy	-23.4
	Helppolainen			35.6
	Suurkuusk	-22.5			-8.88814			-237
		-21.85	36.5	35.6
	error	3.04265
entropy	AV	SAV
Initial	0	0
dS+	32.8	6.7
dS	-8.9	-21
sum	41.7	27.7
error	1.2	1.6
error %	2.8777	5.77617
Gibbs	AV	SAV
Initial	0	0
dG+	4.7	4
dG	-20.7	-18.2
sum	25.4	22.2
error	0.4	0.7
error %	1.5748	3.15315
Enthalpy	AV	SAV
initial	0	0
Eon for BFl	14.4	6
dH	-23.225	-24.775
sum	37.625	30.775
Eoff (ave)	37.6	29.4
error final	0.3	1
error finl%	4.75856	3.31374

## Sheet: abs-conc
	BFl			BFl		BcO			DNAds
conc	18.7	uM				0.11		final	20	nM
	500	ul	conc	1.43979e-06	uM	1.57143e-06			20X	AV
	13.369	nM	conc	1439.79	nM	1571.43
			conc	321569	AV	321569
			conc	22.387		24.4338
			ratio	44		50
			proteins	20X		20X

## Sheet: temp-same-rate(AV-SAV)
Temperature at which the rate constants of AV and SAV reacting with BcO
y =m1x+b1	y =m2x+b2		x=(b1-b2)/(m2-m1)
	slope, m	b
SAV 2	-2995.5	27.125
AV 1	-7277.8	40.2925
m2-m1	4282.3
b1-b2	13.1675
ratio	0.00307487
x	325.217	°K
x	52.0674	°C
temp (K)	1/Temp	rate at 4C	rate at 4C
277.15	0.00360815	16.3168	1.22x10^7
		1.21979e+07

[truncated: 4 more sheets: QY, koff-energetic, anisotropy-steady-state, calc-theor-rate-const]
